# Supplementary material for: Studies of Conformational Changes of Tubulin Induced by Interaction with Kinesin Using Atomistic Molecular Dynamics Simulations
Source: Int J Mol Sci. 2021 Jun 23;22(13):6709. doi: 10.3390/ijms22136709 (PMC8268240; doi:10.3390/ijms22136709)
Supplement: Supplementary file 1 [file ijms-22-06709-s001.zip]

Archive with 1 entries (1 files):
- ijms-1235164-supplementary.pdf
